# Supplementary material for: Dietary Isothiocyanates, Sulforaphane and 2-Phenethyl Isothiocyanate, Effectively Impair Vibrio cholerae Virulence
Source: Int J Mol Sci. 2021 Sep 22;22(19):10187. doi: 10.3390/ijms221910187 (PMC8508596; doi:10.3390/ijms221910187)
Supplement: Supplementary file 1 [file ijms-22-10187-s001.zip]

Archive with 1 entries (1 files):
- ijms-1339802-supplementary.pdf
